# Supplementary material for: RAS, a Pentatricopeptide Repeat Protein, Interacts with OsTRX z to Regulate Chloroplast Gene Transcription and RNA Processing
Source: Plants (Basel). 2025 Jan 16;14(2):247. doi: 10.3390/plants14020247 (PMC11768195; doi:10.3390/plants14020247)
Supplement: Supplementary file 1 [file plants-14-00247-s001.zip]

Archive with 1 entries (1 files):
- plants-3419187-supplementary.pdf
